# Supplementary material for: Effectiveness of Equine-Assisted Activities and Therapies for Improving Adaptive Behavior and Motor Function in Autism Spectrum Disorder
Source: J Clin Med. 2021 Apr 16;10(8):1726. doi: 10.3390/jcm10081726 (PMC8073280; doi:10.3390/jcm10081726)
Supplement: Supplementary file 1 [file jcm-10-01726-s001.zip]

Archive with 1 entries (1 files):
- jcm-1131715-supplementary.pdf
